# Supplementary material for: Methods of the Large-Scale Production of Extracellular Vesicles
Source: Int J Mol Sci. 2022 Sep 10;23(18):10522. doi: 10.3390/ijms231810522 (PMC9506336; doi:10.3390/ijms231810522)
Supplement: Supplementary file 1 [file ijms-23-10522-s001.zip]

Archive with 1 entries (1 files):
- ijms-1842421-supplementary.pdf
